# Supplementary material for: Facilitative plasma membrane transporters function during ER transit
Source: FASEB J. 2010 Aug;24(8):2849–58. doi: 10.1096/fj.09-146472 (PMC3230527; doi:10.1096/fj.09-146472)
Supplement: Supplemental Data [file fj.09-146472_09-146472Supp_Data.zip]

Archive with 8 entries (8 files):
- Suppl Fig 1-ER-HT.eps
- Suppl Fig 2-HT.eps
- Suppl Fig 3-HT.eps
- Suppl FIG 4-HT.eps
- Suppl Fig 5-HT.eps
- Suppl Fig 6-HT.eps
- Suppl-Movie1.avi
- Suppl-Movie2.avi
